# Supplementary material for: FAMIN Is a Multifunctional Purine Enzyme Enabling the Purine Nucleotide Cycle
Source: Cell. 2020 Jan 23;180(2):278–295.e23. doi: 10.1016/j.cell.2019.12.017 (PMC6978800; doi:10.1016/j.cell.2019.12.017)
Supplement: Table S2. Recombinant FAMIN-Dependent Metabolism of 13C1015N5-Adenosine, Related to Figure 2 [file mmc2.xlsx]

## Sheet: Sheet1
Table S2: FAMIN dependent enzyme activity towards [13C1015N5]-adenosine
	Relative Metabolite production	Control Buffer	Recombinant FAMIN
	[13C515N5]-adenine	0	44320470
	[13C1015N4]-inosine	0	462874
	[13C515N4]-hypoxanthine	0	4110667
	[13C5]-ribose-1-phosphate	0	432086
