# Supplementary material for: FAMIN Is a Multifunctional Purine Enzyme Enabling the Purine Nucleotide Cycle
Source: Cell. 2020 Jan 23;180(2):278–295.e23. doi: 10.1016/j.cell.2019.12.017 (PMC6978800; doi:10.1016/j.cell.2019.12.017)
Supplement: Table S3. Crystallographic Data Collection and Refinement Statistics for YlmD from Geobacillus stearothermophilus, Related to Figure 3 [file mmc3.xlsx]

## Sheet: Table S3
Table S3. Crystallographic data collection and refinement statistics for YlmD from Geobacillus stearothermophilus.
	Data collection	Apo	Inosine-bound
	X-ray source	DLS I03	DLS I04
	Space group	P212121	P212121
	Cell dimensions
	a, b, c (Å)	41.78, 48.64, 134.75	41.56, 48.48, 134.61
	α = β = γ (°)	90	90
	Wavelength (Å)	0.9763	0.9795
	Resolution (Å)a	39.7-1.2 (1.243-1.2)	45.6-1.2 (1.243-1.2)
	Observations	457,102 (15,137)	554,614 (53,330)
	Unique reflections	81,541 (5,864)	85,886 (8,462)
	Multiplicity	5.6 (2.6)	6.5 (6.3)
	Completeness (%)	93.84 (68.31)	99.5 (97.0)
	<I> / sI	16.93 (1.37)	12.8 (0.47)
	Wilson B-factor	14.37	18.41
	Rmerge b	0.0552 (0.871)	0.0480 (3.16)
	Rpim c	0.0252 (0.635)	0.0204 (1.35)
	CC(1/2)	0.998 (0.614)	1.00 (0.377)
	Refinement
	Resolution (Å)	39.7-1.2 (1.243-1.2)	45.6-1.2 (1.243-1.2)
	Reflections used	81,460 (5,847)	85,564 (8,239)
	Reflections in test set	3,965 (275)	4,212 (377)
	Rwork	0.1458 (0.3490)	0.1654 (0.4730)
	Rfree	0.1637 (0.4088)	0.1795 (0.4770)
	No. of non-H atoms	2332	2317
	Protein	2092	2088
	Ligands (inosine)	0	1
	Zinc ions	2	2
	Waters	238	208
	No. riding H atoms	2046	2039
	Mean B-factor (Å2)d	18.5	22.2
	Protein	16.4	21.1
	Ligands	-	30.3
	Solvent	36.7	32.8
	MolProbity Clashscore	6.0	3.9
	RMSe deviations
	Bond lengths (Å)	0.010	0.007
	Bond angles (°)	1.06	1.03
	Ramachandran plot
	% favored	98.14	98.14
	% allowed	1.49	1.49
	% outliers	0.37	0.37
	PDB code	PDB: 6T0Y	PDB: 6T1B
aHighest resolution shell is shown in parentheses.
bRsym = ΣhklΣi |Ihkl,i – < I>hkl| / ΣhklΣi|Ihkl,i|, where Ihkl is the intensity of a reflection and <I>hkl is the average of all observations of the reflection.
cRpim = Σhkl (Nhkl – 1)-1/2 ´ Σi |Ihkl,i – < I>hkl| / ΣhklΣi|Ihkl,i|, where Ihkl is the intensity of a reflection and <I>hkl is the average of all observations of the reflection.
dResidual B-factors after TLS refinement. See PDB entry for TLS refinement parameters.
eR.M.S., root mean square.
