# Supplementary material for: FAMIN Is a Multifunctional Purine Enzyme Enabling the Purine Nucleotide Cycle
Source: Cell. 2020 Jan 23;180(2):278–295.e23. doi: 10.1016/j.cell.2019.12.017 (PMC6978800; doi:10.1016/j.cell.2019.12.017)
Supplement: Table S4. FAMIN254I Enzyme Kinetics, Related to Figure 3 [file mmc4.xlsx]

## Sheet: Sheet1
Table S4. Enzyme kinetics of FAMIN254I
	Enzyme activity	Substrate	Product	Km (µM)	Vmax (pmoles.mg.min-1)
	EC 2.4.2.1	Adenosine	Adenine	36	4409
	EC 3.5.4.4	Adenosine	Inosine	11	541
	EC 2.4.2.1	Inosine	Hypoxanthine	41	4187
	EC 2.4.2.28	MTA	Adenine	1	2639
