# Supplementary material for: FAMIN Is a Multifunctional Purine Enzyme Enabling the Purine Nucleotide Cycle
Source: Cell. 2020 Jan 23;180(2):278–295.e23. doi: 10.1016/j.cell.2019.12.017 (PMC6978800; doi:10.1016/j.cell.2019.12.017)
Supplement: Table S5. Metabolite Levels in FAMIN-Overexpressing HEK293T Cells, Related to Figure 3 [file mmc5.xlsx]

## Sheet: Sheet1
Table S5. Purine nucleoside measurement in FAMIN-overexpressing HEK293 cells
	Metabolite	Relative metabolite level (mean)				S.E.M.
		Faminp.254I	Faminp.254V	Faminp.284R	Vector only	Faminp.254I	Faminp.254V	Faminp.284R	Vector only
	Adenosine	3.00857e+07	3.05355e+07	3.10595e+07	2.95154e+07	1.43741e+06	413216	334682	554321
	Inosine	30286.3	33261.2	28634.7	24896.3	1169.65	3840.75	2379.29	2887.58
	Guanosine	221266	227837	210810	218270	9049.36	15064.3	3384.02	2634.33
