# Supplementary material for: FAMIN Is a Multifunctional Purine Enzyme Enabling the Purine Nucleotide Cycle
Source: Cell. 2020 Jan 23;180(2):278–295.e23. doi: 10.1016/j.cell.2019.12.017 (PMC6978800; doi:10.1016/j.cell.2019.12.017)
Supplement: Table S6. 13C1015N5-Adenosine, 15N5-Adenine, 13C115N2-Guanosine, 13C16-Palmitate, 13C6-Glucose, 13C515N2-Glutamine, 13C2-Fumarate, and 13C4-Fumarate Labeling in Faminp.254I, Faminp.254V, and Faminp.284R Macrophages, Related to Figures 4, 5, 6, and 7 [file mmc6.xlsx]

## Sheet: 13C10,15N5-adenosine labelling
Table S6. 13C1015N5-adenosine pulsed M1 macrophages
Metabolite		Fractional distribution (% of total metabolite, mean)			S.E.M.
		Faminp.254I	Faminp.254V	Faminp.284R	Faminp.254I	Faminp.254V	Faminp.284R
Adenine	Unlabelled	67.1201	67.798	69.4156	0.516349	0.990498	0.412253
	13C515N4	11.0266	10.433	10.3811	0.241292	0.363292	0.159832
	13C515N5	21.8533	21.769	20.2033	0.317747	0.652657	0.404257
Adenosine	Unlabelled	80.8772	81.8749	80.9938	0.593498	0.660602	0.340176
	13C515N4	1.88994	1.53949	1.75657	0.092484	0.120916	0.117087
	13C515N5	0.086701	0.130615	0.259425	0.086701	0.0843245	0.0841047
	13C1015N4	2.73552	2.5585	2.67773	0.112905	0.11491	0.0817789
	13C1015N5	14.4106	13.8965	14.3124	0.402258	0.50844	0.338097
Hypoxanthine	Unlabelled	19.0422	18.3561	19.7987	0.447244	0.240053	0.251033
	13C515N4	80.9578	81.6439	80.2013	0.447244	0.240053	0.251033
Inosine	Unlabelled	43.8436	39.3854	45.8427	1.52053	1.48418	1.51944
	13C515N4	45.0331	47.6774	45.2576	1.01889	0.68729	1.66041
	13C1015N4	11.1233	12.9372	8.8997	0.705021	1.14283	0.562217
AMP	Unlabelled	66.6685	66.2145	67.6234	0.704575	1.11841	0.630152
	13C515N4	5.88837	5.91671	5.58746	0.135064	0.178364	0.178935
	13C1015N4	5.36696	5.62399	5.24361	0.157077	0.282546	0.254067
	13C1015N5	22.0762	22.2448	21.5455	0.49561	0.681622	0.572203
ATP	Unlabelled	74.1951	72.8094	72.5121	1.67431	1.37462	0.533491
	13C1015N5	25.8049	27.1906	27.4879	1.67431	1.37462	0.533491
MTA	Unlabelled	74.9146	74.5365	76.3604	0.354965	0.927027	0.461271
	13C515N4	3.26417	2.97859	3.11645	0.0578254	0.0453355	0.0755693
	13C515N5	0.546508	0.614718	0.460065	0.0137116	0.0530803	0.0245066
	13C1015N4	3.61261	3.63097	3.36736	0.0630991	0.157	0.0872048
	13C1015N5	17.6622	18.2392	16.6958	0.249391	0.697285	0.418316
NAD	Unlabelled	69.8897	69.598	70.4429	0.182756	0.958822	0.27828
	13C5	2.717	2.80552	2.32089	0.0689579	0.117157	0.0402319
	13C515N4	3.77073	3.5186	3.77379	0.0459906	0.0400808	0.0987018
	13C1015N4	5.08538	5.14334	5.07898	0.0707788	0.16945	0.0709728
	13C1015N5	18.5372	18.9346	18.3834	0.11345	0.672528	0.276103
NADH	Unlabelled	82.5797	84.2737	81.5703	1.25384	0.800167	0.983188
	13C1015N5	17.4203	15.7263	18.4297	1.25384	0.800167	0.983188
FAD	Unlabelled	84.5787	83.7865	84.9459	0.573069	1.13558	0.554065
	13C1015N5	15.4213	16.2135	15.0541	0.573069	1.13558	0.554065
Acetyl-CoA	Unlabelled	78.1624	77.8774	78.3573	0.162667	0.812456	0.3256
	13C515N4	1.93905	1.87583	1.94088	0.0284419	0.05977	0.051538
	13C515N5	0.857601	0.913566	0.790727	0.0212924	0.0506929	0.0330925
	13C1015N4	4.80153	4.52483	4.98162	0.053707	0.139474	0.1198
	13C1015N5	14.2395	14.8084	13.9294	0.141947	0.589967	0.297117
HMG-CoA	Unlabelled	77.8652	77.7291	78.783	0.215824	0.993758	0.271897
	13C515N4	2.20114	2.00298	2.0821	0.0368677	0.052463	0.0707846
	13C515N5	1.03399	1.07427	1.09463	0.0528172	0.0700342	0.0377901
	13C1015N4	4.24577	4.28258	4.02146	0.0877618	0.207849	0.124344
	13C1015N5	14.6539	14.911	14.0188	0.149011	0.706677	0.27557
Succinyl-CoA	Unlabelled	89.9194	88.1188	88.4506	0.454107	0.479758	0.861086
	13C1015N5	10.0806	11.8812	11.5494	0.454107	0.479758	0.861086
Metabolite		Abundance (peak area, mean)			S.E.M.
		Faminp.254I	Faminp.254V	Faminp.284R	Faminp.254I	Faminp.254V	Faminp.284R
Adenine	Total	7.91973e+07	6.8889e+07	8.18877e+07	1.64309e+06	2.5918e+06	1.9547e+06
	Unlabelled	5.3186e+07	4.67402e+07	5.68546e+07	1.41892e+06	2.06221e+06	1.47945e+06
	13C515N4	8.72505e+06	7.17755e+06	8.50399e+06	205035	325374	263863
	13C515N5	1.72862e+07	1.49713e+07	1.65291e+07	210734	614158	423415
Adenosine	Total	4.37262e+06	3.90725e+06	4.0178e+06	232937	127821	125662
	Unlabelled	3.53799e+06	3.19947e+06	3.25403e+06	193814	107830	97741.7
	13C515N4	83119.8	60439.2	71035.3	7196.03	5739.62	6334.33
	13C515N5	2947.17	4652	9917.83	2947.17	2959.14	3288.7
	13C1015N4	119071	99796.7	107950	6347	4951.27	6217.34
	13C1015N5	629493	542895	574862	36077.4	26294	21146.5
Hypoxanthine	Total	3.67938e+07	3.81217e+07	3.88001e+07	2.13083e+06	994830	2.53578e+06
	Unlabelled	7.02181e+06	6.99102e+06	7.67808e+06	493086	155969	499994
	13C515N4	2.9772e+07	3.11307e+07	3.1122e+07	1.67948e+06	862708	2.04925e+06
Inosine	Total	748300	695345	823853	34706.1	32793.1	61384.9
	Unlabelled	326553	272482	374093	12334.5	10968	20850.8
	13C515N4	337986	331972	377028	21097.7	17794.2	39099.4
	13C1015N4	83760.9	90891.5	72731.9	7885.13	10900.2	5594.05
AMP	Total	2.06645e+07	1.71659e+07	2.30787e+07	572432	738222	1.15961e+06
	Unlabelled	1.37742e+07	1.13743e+07	1.56336e+07	388048	563109	908203
	13C515N4	1.21872e+06	1.01293e+06	1.29691e+06	54127.5	43059.8	99812.3
	13C1015N4	1.1111e+06	963110	1.19647e+06	54250.9	59475.6	19136.4
	13C1015N5	4.56043e+06	3.81556e+06	4.95176e+06	154115	194077	190058
ATP	Total	2.12872e+06	2.20775e+06	2.17855e+06	26670	114581	86333.9
	Unlabelled	1.57723e+06	1.60894e+06	1.57852e+06	15975.1	91719.6	57114.2
	13C1015N5	551482	598818	600034	41360.5	40819.2	31258.7
MTA	Total	1.17974e+08	9.62539e+07	1.36042e+08	5.06175e+06	6.18733e+06	6.24594e+06
	Unlabelled	8.84606e+07	7.19355e+07	1.03975e+08	4.15645e+06	5.35038e+06	5.19198e+06
	13C515N4	3.84475e+06	2.86486e+06	4.24708e+06	149427	179739	252269
	13C515N5	642772	579845	620627	23439.4	32499.2	26394.9
	13C1015N4	4.24779e+06	3.46147e+06	4.56459e+06	125578	148611	172579
	13C1015N5	2.07778e+07	1.74122e+07	2.26351e+07	644332	783739	853602
NAD	Total	2.75289e+07	2.34938e+07	2.98759e+07	731283	1.46825e+06	612866
	Unlabelled	1.92425e+07	1.64045e+07	2.10494e+07	534179	1.22889e+06	478568
	13C5	746320	653015	692657	16486.5	27533.6	11874.8
	13C515N4	1.03865e+06	826181	1.12945e+06	34269.4	49976.1	48844.8
	13C1015N4	1.39953e+06	1.1977e+06	1.51703e+06	39102.2	41904.7	34265.8
	13C1015N5	5.10191e+06	4.4124e+06	5.48731e+06	130022	182092	93829.5
NADH	Total	547999	503332	670130	34518.8	49074.9	35978.2
	Unlabelled	451009	424049	545907	24436.9	41478.5	27124.9
	13C1015N5	96990.9	79282.5	124223	11889.3	8685.92	11107
FAD	Total	522074	437101	524133	14812.3	27103.6	14933.9
	Unlabelled	441922	367008	445496	15326.8	25869.9	14705.6
	13C1015N5	80152.3	70092.8	78637.3	1747.74	4651.77	2227.79
Acetyl-CoA	Total	1.55709e+06	1.43772e+06	1.35544e+06	39915.6	78290.2	112427
	Unlabelled	1.21683e+06	1.12202e+06	1.06349e+06	29443.9	70804.2	91280.3
	13C515N4	30151.6	26835.8	26275.4	535.019	1188.39	2147.33
	13C515N5	13377.7	13008.1	10673.9	615.319	616.573	843.471
	13C1015N4	74826.4	64671.4	66881.1	2537.62	2499.37	4101.45
	13C1015N5	221904	211190	188120	7296.08	7673.59	14735.7
HMG-CoA	Total	1.05177e+06	898442	1.23455e+06	34011.7	64303.7	54756.1
	Unlabelled	819013	700754	973145	27003.4	58109.4	45592.4
	13C515N4	23167.2	17927.5	25826.2	913.433	1153.54	1895.95
	13C515N5	10876.1	9482.42	13507.6	659.863	395.842	752.737
	13C1015N4	44641.6	37962.5	49471.1	1603.46	1610.28	2001.32
	13C1015N5	154072	132315	172599	4854.38	6146.03	6093.15
Succinyl-CoA	Total	94239.9	82921	111504	4146.39	5453.84	9516.79
	Unlabelled	84779.5	73171.5	98665.2	3918.07	5132.78	8460.55
	13C1015N5	9460.39	9749.5	12838.8	475.255	435.005	1414.83

## Sheet: 15N5-adenine labelling
Table S6. 15N5-adenine pulsed M1 macrophages
Metabolite		Fractional distribution (% of total metabolite, mean)			S.E.M.
		Faminp.254I	Faminp.254V	Faminp.284R	Faminp.254I	Faminp.254V	Faminp.284R
Adenine	Unlabelled	5.7494	4.20709	5.9044	0.308166	0.365457	0.21954
	15N5	94.2506	95.7929	94.0956	0.308166	0.365457	0.21954
Adenosine	Unlabelled	87.1085	87.6098	85.9186	0.290137	0.354413	0.261885
	15N4	1.43094	1.38411	1.54299	0.0588294	0.082859	0.0393397
	15N5	11.4606	11.0061	12.5384	0.265682	0.334281	0.248901
Hypoxanthine	Unlabelled	89.4918	90.8414	87.0024	1.45858	0.794277	0.761071
	15N4	10.5082	9.15862	12.9976	1.45858	0.794277	0.761071
Inosine	Unlabelled	75.7147	76.3786	73.8116	1.81381	1.17276	1.95338
	15N4	24.2853	23.6214	26.1884	1.81381	1.17276	1.95338
AMP	Unlabelled	69.9675	70.6522	69.8059	0.427919	0.363168	0.450577
	15N4	4.12646	3.79537	3.96603	0.156479	0.147805	0.109841
	15N5	25.9061	25.5524	26.2281	0.315552	0.301389	0.402269
ATP	Unlabelled	73.1365	73.7472	73.2583	0.676352	0.559023	0.747472
	15N5	26.8635	26.2528	26.7417	0.676352	0.559023	0.747472
MTA	Unlabelled	82.3141	83.0278	82.7725	0.201461	0.225472	0.203805
	15N4	1.8824	1.74414	1.84175	0.0289476	0.0363894	0.0502805
	15N5	15.8035	15.2281	15.3857	0.178159	0.199912	0.162155
NAD	Unlabelled	81.5986	82.4175	81.2241	0.22219	0.281492	0.474999
	15N4	1.98536	1.79103	2.04253	0.0479841	0.0593365	0.0921845
	15N5	16.416	15.7914	16.7334	0.203639	0.253952	0.408331
NADH	Unlabelled	86.1994	89.2649	85.3562	0.702361	1.06294	0.871579
	15N5	13.8006	10.7351	14.6438	0.702361	1.06294	0.871579
FAD	Unlabelled	87.1949	88.3678	88.3224	0.267407	0.41546	0.231025
	15N5	12.8051	11.6322	11.6776	0.267407	0.41546	0.231025
Acetyl-CoA	Unlabelled	88.8238	89.1915	88.6918	0.253637	0.206246	0.307699
	15N5	11.1762	10.8085	11.3082	0.253637	0.206246	0.307699
HMG-CoA	Unlabelled	88.229	88.6783	88.207	0.222395	0.214196	0.242728
	15N5	11.771	11.3217	11.793	0.222395	0.214196	0.242728
Succinyl-CoA	Unlabelled	89.7684	91.4722	88.6107	0.542835	0.387742	0.741745
	15N5	10.2316	8.52782	11.3893	0.542835	0.387742	0.741745
Metabolite		Abundance (peak area, mean)			S.E.M.
		Faminp.254I	Faminp.254V	Faminp.284R	Faminp.254I	Faminp.254V	Faminp.284R
Adenine	Total	9.77515e+08	1.16512e+09	9.53324e+08	4.3754e+07	5.61188e+07	2.91236e+07
	Unlabelled	5.58628e+07	4.80061e+07	5.60941e+07	2.76232e+06	2.22078e+06	1.7262e+06
	15N5	9.21652e+08	1.11711e+09	8.9723e+08	4.29728e+07	5.80922e+07	2.87434e+07
Adenosine	Total	5.6834e+06	6.00182e+06	5.61576e+06	450443	729918	223738
	Unlabelled	4.95565e+06	5.25159e+06	4.82663e+06	406725	625261	200453
	15N4	80945.1	82352.2	86410.1	6472.58	10322.5	2834.23
	15N5	646806	667876	702725	39662.1	98244.2	24774.9
Hypoxanthine	Total	4.9601e+06	5.09179e+06	4.22694e+06	553517	392005	324197
	Unlabelled	4.47478e+06	4.62811e+06	3.67115e+06	585245	370397	265658
	15N4	485317	463677	555796	55243.3	49961.8	63868.1
Inosine	Total	496813	484310	621592	20188.6	31334.6	31876.8
	Unlabelled	375125	371184	457091	12422.7	28688.3	19276.3
	15N4	121689	113126	164501	12226.1	5166.78	19031.7
AMP	Total	2.6615e+07	2.24438e+07	2.59519e+07	2.52836e+06	1.12417e+06	1.44387e+06
	Unlabelled	1.86661e+07	1.58541e+07	1.81035e+07	1.86392e+06	784111	968091
	15N4	1.08278e+06	851133	1.03025e+06	75681	50649.9	65967.6
	15N5	6.86614e+06	5.73862e+06	6.8181e+06	596523	312033	431665
ATP	Total	2.41897e+06	2.58675e+06	2.17512e+06	178303	146583	139781
	Unlabelled	1.76918e+06	1.90583e+06	1.59317e+06	131315	103146	102626
	15N5	649791	680919	581954	49802.9	45638	42287
MTA	Total	1.30669e+08	1.23755e+08	1.39838e+08	8.98509e+06	4.1019e+06	6.54489e+06
	Unlabelled	1.07631e+08	1.02766e+08	1.15764e+08	7.60993e+06	3.52087e+06	5.48563e+06
	15N4	2.45368e+06	2.15895e+06	2.57611e+06	153042	84596.8	143619
	15N5	2.05842e+07	1.88296e+07	2.1498e+07	1.23287e+06	562248	963990
NAD	Total	2.26881e+07	1.96311e+07	2.34302e+07	1.17967e+06	891307	915002
	Unlabelled	1.85153e+07	1.61786e+07	1.90343e+07	969478	736066	765803
	15N4	450037	351729	480020	24532	19309.1	34535.6
	15N5	3.72273e+06	3.10083e+06	3.91581e+06	195519	149316	159929
NADH	Total	612868	528893	754522	42299.9	40456.1	60550.6
	Unlabelled	527216	477767	642486	34028.8	28007.3	46850.7
	15N5	85652.2	61350.4	112036	8844.16	8796.92	14882
FAD	Total	528619	508622	545595	18613.6	25513.6	21029.6
	Unlabelled	460748	449298	482060	15229.2	21935.5	19531.6
	15N5	67871.5	59323.4	63534.8	3538.4	4159.69	1754.31
Acetyl-CoA	Total	1.3851e+06	1.1321e+06	1.46958e+06	32336.5	52366.8	91094.6
	Unlabelled	1.23057e+06	1.01003e+06	1.30267e+06	31132.4	48014.5	78638.6
	15N5	154532	122074	166911	2877.37	4770.94	13011
HMG-CoA	Total	963808	797281	1.11533e+06	43115.9	61109.9	72572.7
	Unlabelled	850614	707267	983576	39235.7	55030.4	63435.5
	15N5	113194	90014.3	131754	4288.58	6281.77	9536.32
Succinyl-CoA	Total	128130	110544	143425	11175	8176.16	13174.9
	Unlabelled	114806	101040	126825	9464.21	7293.01	11115.3
	15N5	13323.6	9504.09	16599.3	1799.94	973.119	2248.92

## Sheet: 13C1,15N2-guanosine labelling
Table S6. 13C115N2-guanosine pulsed M1 macrophages
Metabolite		Fractional distribution (% of total metabolite, mean)			S.E.M.
		Faminp.254I	Faminp.254V	Faminp.284R	Faminp.254I	Faminp.254V	Faminp.284R
Guanosine	Unlabelled	68.0748	76.64	80.5428	1.32715	1.95281	1.63281
	13C115N2	31.9252	23.36	19.4572	1.32715	1.95281	1.63281
Guanine	Unlabelled	53.2074	56.1226	69.1015	2.64237	5.25761	3.04279
	13C115N2	46.7926	43.8774	30.8985	2.64237	5.25761	3.04279
GMP	Unlabelled	63.3485	68.9807	69.2906	0.797855	1.09461	1.77603
	13C115N2	36.6515	31.0193	30.7094	0.797855	1.09461	1.77603
GTP	Unlabelled	64.7601	70.6207	70.8896	0.818105	1.1661	1.31969
	13C115N2	35.2399	29.3793	29.1104	0.818105	1.1661	1.31969
Metabolite		Abundance (peak area, mean)			S.E.M.
		Faminp.254I	Faminp.254V	Faminp.284R	Faminp.254I	Faminp.254V	Faminp.284R
Guanosine	Total	587615	786711	818061	71847.7	112024	56629
	Unlabelled	398451	607033	658098	47397.9	89386	45235.3
	13C115N2	189164	179678	159963	26136.3	25191.4	19092.1
Guanine	Total	4.39312e+06	4.63461e+06	4.07654e+06	255862	428775	223428
	Unlabelled	2.31218e+06	2.52187e+06	2.79685e+06	94799.4	183961	131562
	13C115N2	2.08093e+06	2.11274e+06	1.27969e+06	219974	387098	169200
GMP	Total	1.58064e+06	1.96559e+06	2.29202e+06	130401	136004	207594
	Unlabelled	996876	1.35668e+06	1.57667e+06	73800	97512.1	123212
	13C115N2	583762	608900	715349	57339.4	47194.4	91778.4
GTP	Total	4.67632e+06	4.95086e+06	5.86814e+06	448268	382081	226226
	Unlabelled	3.03105e+06	3.49521e+06	4.1672e+06	301352	268985	212054
	13C115N2	1.64527e+06	1.45564e+06	1.70095e+06	156072	133190	73830.6
Guanine and GTP presented as a ratio relative to guanosine. Calculated as relative levels of guanine or GTP divided by relative levels of guanosine for M+0 (unlabelled) and M+3 (13C115N2) labelling states.
Metabolite ratio		Ratio (mean)			S.E.M.
		Faminp.254I	Faminp.254V	Faminp.284R	Faminp.254I	Faminp.254V	Faminp.284R
Guanine/Guanosine	Unlabelled	6.09702	4.47241	4.3282	0.498373	0.472316	0.284144
	13C115N2	11.7841	12.1354	8.04397	1.62154	2.42714	0.663909
GTP/Guanosine	Unlabelled	7.9645	6.25339	6.44089	0.987415	0.758343	0.422522
	13C115N2	9.45107	8.48082	11.3166	1.46673	0.713534	1.22495

## Sheet: 13C16-palmitate labelling
Table S6. 13C16-palmitate pulsed M0 and M1 macrophages
13C16-palmitate pulsed M0 macrophages									13C16-palmitate pulsed M1 macrophages
Metabolite		Fractional distribution (% of total metabolite, mean)			S.E.M.				Metabolite		Fractional distribution (% of total metabolite, mean)			S.E.M.
		Faminp.254I	Faminp.254V	Faminp.284R	Faminp.254I	Faminp.254V	Faminp.284R				Faminp.254I	Faminp.254V	Faminp.284R	Faminp.254I	Faminp.254V	Faminp.284R
Citrate	M+0 (unlabelled)	49.4849	52.0284	50.2575	1.78678	3.19539	1.28239		Citrate	M+0 (unlabelled)	74.9432	69.7199	73.4073	0.4478	1.3326	0.692001
	M+2	29.7181	27.9617	30.0909	0.949024	2.0979	0.433364			M+2	25.0568	30.2801	26.5927	0.4478	1.3326	0.692001
	M+3	9.72839	8.74831	9.4212	0.338611	0.570154	0.46716			M+3	n.d.	n.d.	n.d.	n.d.	n.d.	n.d.
	M+4	7.36025	7.28739	6.87714	0.363212	0.463251	0.347063			M+4	n.d.	n.d.	n.d.	n.d.	n.d.	n.d.
	M+5	2.98414	3.09202	2.69639	0.173522	0.165975	0.127874			M+5	n.d.	n.d.	n.d.	n.d.	n.d.	n.d.
	M+6	0.724207	0.882175	0.656803	0.0481093	0.0232097	0.0309523			M+6	n.d.	n.d.	n.d.	n.d.	n.d.	n.d.
Fumarate	M+0 (unlabelled)	78.921	80.5052	80.6385	0.348485	0.378005	0.438389		Fumarate	M+0 (unlabelled)	100	100	100	0	0	0
	M+2	15.1168	13.4651	13.6985	0.276517	0.379195	0.281496			M+2	n.d.	n.d.	n.d.	n.d.	n.d.	n.d.
	M+3	5.96227	6.0297	5.66294	0.199864	0.0988625	0.19873			M+3	n.d.	n.d.	n.d.	n.d.	n.d.	n.d.
	M+4	n.d.	n.d.	n.d.	n.d.	n.d.	n.d.			M+4	n.d.	n.d.	n.d.	n.d.	n.d.	n.d.
Aspartate	M+0 (unlabelled)	70.3023	69.5555	71.3588	0.405275	0.258583	0.249815		Aspartate	M+0 (unlabelled)	100	100	100	0	0	0
	M+2	19.4253	19.4259	18.9227	0.195533	0.110576	0.21762			M+2	n.d.	n.d.	n.d.	n.d.	n.d.	n.d.
	M+3	8.2045	8.62792	7.81192	0.120132	0.149204	0.066917			M+3	n.d.	n.d.	n.d.	n.d.	n.d.	n.d.
	M+4	2.06788	2.39062	1.90656	0.105921	0.105766	0.0278466			M+4	n.d.	n.d.	n.d.	n.d.	n.d.	n.d.
n.d. not detected
Metabolite		Abundance (peak area, mean)			S.E.M.				Metabolite		Abundance (peak area, mean)			S.E.M.
		Faminp.254I	Faminp.254V	Faminp.284R	Faminp.254I	Faminp.254V	Faminp.284R				Faminp.254I	Faminp.254V	Faminp.284R	Faminp.254I	Faminp.254V	Faminp.284R
Citrate	Total	2.11134e+08	1.71551e+08	2.24199e+08	7.26288e+06	2.32303e+06	8.79084e+06		Citrate	Total	7.0755e+08	5.15139e+08	6.68666e+08	7.14723e+07	2.1396e+07	2.81398e+07
	M+0 (unlabelled)	1.04945e+08	8.90699e+07	1.12951e+08	7.08965e+06	4.93045e+06	6.62647e+06			M+0 (unlabelled)	5.29392e+08	3.60397e+08	4.90838e+08	5.1495e+07	2.11802e+07	2.09029e+07
	M+2	6.2506e+07	4.80656e+07	6.74669e+07	842550	3.87543e+06	2.77929e+06			M+2	1.78158e+08	1.54742e+08	1.77828e+08	2.02504e+07	3.66874e+06	8.78343e+06
	M+3	2.04628e+07	1.5049e+07	2.09751e+07	338477	1.11889e+06	819128			M+3	n.d.	n.d.	n.d.	n.d.	n.d.	n.d.
	M+4	1.54481e+07	1.25359e+07	1.53214e+07	348607	915064	662150			M+4	n.d.	n.d.	n.d.	n.d.	n.d.	n.d.
	M+5	6.25514e+06	5.31563e+06	6.01732e+06	187249	331771	277886			M+5	n.d.	n.d.	n.d.	n.d.	n.d.	n.d.
	M+6	1.51608e+06	1.51539e+06	1.46693e+06	56432.2	57319.8	71165.3			M+6	n.d.	n.d.	n.d.	n.d.	n.d.	n.d.
Fumarate	Total	2.0774e+06	2.10444e+06	2.116e+06	91946.4	73475.6	54319.6		Fumarate	Total	2.63807e+06	2.40511e+06	2.62073e+06	97846.4	76926.2	101464
	M+0 (unlabelled)	1.6392e+06	1.69315e+06	1.70635e+06	68767.1	53616.5	44889.6			M+0 (unlabelled)	2.63807e+06	2.40511e+06	2.62073e+06	97846.4	76926.2	101464
	M+2	314003	284455	289778	17418.9	16770.9	9288.86			M+2	n.d.	n.d.	n.d.	n.d.	n.d.	n.d.
	M+3	124199	126838	119877	7632.43	4646.68	5665.61			M+3	n.d.	n.d.	n.d.	n.d.	n.d.	n.d.
	M+4	n.d.	n.d.	n.d.	n.d.	n.d.	n.d.			M+4	n.d.	n.d.	n.d.	n.d.	n.d.	n.d.
Aspartate	Total	4.7913e+07	4.37634e+07	5.40114e+07	5.29052e+06	4.34376e+06	2.85507e+06		Aspartate	Total	6.69135e+07	5.62386e+07	6.49787e+07	4.90227e+06	1.00312e+06	4.38238e+06
	M+0 (unlabelled)	3.3616e+07	3.04735e+07	3.85532e+07	3.57105e+06	3.08086e+06	2.07605e+06			M+0 (unlabelled)	6.69135e+07	5.62386e+07	6.49787e+07	4.90227e+06	1.00312e+06	4.38238e+06
	M+2	9.34239e+06	8.51352e+06	1.0204e+07	1.10712e+06	865615	496418			M+2	n.d.	n.d.	n.d.	n.d.	n.d.	n.d.
	M+3	3.94624e+06	3.74854e+06	4.22195e+06	471443	329124	236874			M+3	n.d.	n.d.	n.d.	n.d.	n.d.	n.d.
	M+4	1.00844e+06	1.02781e+06	1.03226e+06	146127	75605	65114.7			M+4	n.d.	n.d.	n.d.	n.d.	n.d.	n.d.
n.d. not detected

## Sheet: 13C6-glucose labelling
Table S6. 13C6-glucose pulsed M1 macrophages
13C6-glucose pulsed (1 hr) M1 macrophages
Metabolite		Fractional distribution (% of total metabolite, mean)			S.E.M.
		Faminp.254I	Faminp.254V	Faminp.284R	Faminp.254I	Faminp.254V	Faminp.284R
Aspartate	M+0 (unlabelled)	99.183	98.7787	98.8392	0.088823	0.0392484	0.157411
	M+2	n.d.	n.d.	n.d.	n.d.	n.d.	n.d.
	M+3	0.81698	1.22133	1.16078	0.088823	0.0392484	0.157411
	M+4	n.d.	n.d.	n.d.	n.d.	n.d.	n.d.
Hexose-phosphate	M+0 (unlabelled)	13.0288	16.7018	15.3633	0.464511	0.851324	1.00089
	M+5	86.9712	83.2982	84.6367	0.464511	0.851324	1.00089
Glycerol-3-phosphate	M+0 (unlabelled)	44.7973	31.8772	37.6645	2.23044	1.52723	1.03004
	M+3	55.2027	68.1228	62.3355	2.23044	1.52723	1.03004
n.d. not detected
Metabolite		Abundance (peak area, mean)			S.E.M.
		Faminp.254I	Faminp.254V	Faminp.284R	Faminp.254I	Faminp.254V	Faminp.284R
Aspartate	Total	1.78739e+07	1.24941e+07	1.50767e+07	1.29561e+06	725443	1.22225e+06
	M+0 (unlabelled)	17721471	1.23412e+07	1.49074e+07	1.30694e+06	715485	1.2218e+06
	M+2	n.d.	n.d.	n.d.	n.d.	n.d.	n.d.
	M+3	152410	152930	169282	12891.7	11153.8	17746.4
	M+4	n.d.	n.d.	n.d.	n.d.	n.d.	n.d.
Hexose-phosphate	Total	993723	645241	784081	59775.5	79367.9	67740.2
	M+0 (unlabelled)	129802	107610	119624	9693.72	15168.5	11317.7
	M+5	863921	537631	664457	51528.6	65665.6	60014.8
Glycerol-3-phosphate	Total	485540	492494	712352	45347.9	48826.1	90128
	M+0 (unlabelled)	220016	155835	267473	25873.8	15307.7	33353.3
	M+3	265524	336659	444879	22923.5	36450.7	58108.8
n.d. not detected

## Sheet: 13C5,15N2-glutamine labelling
Table S6. 13C515N2-glutamine pulsed M1 macrophages
Metabolite		Fractional distribution (% of total metabolite, mean)			S.E.M.
		Faminp.254I	Faminp.254V	Faminp.284R	Faminp.254I	Faminp.254V	Faminp.284R
Glutamine	Unlabelled	7.04521	7.85203	8.58589	0.332637	0.212287	0.252478
	13C5	0.28404	0.249067	0.331233	0.020111	0.00705389	0.0123837
	13C515N1	2.32598	2.18802	2.34278	0.0315253	0.0291981	0.0198394
	13C515N2	90.3448	89.7109	88.7401	0.339103	0.193188	0.245276
Glutamate	Unlabelled	21.5326	21.9755	19.9631	0.369936	0.996935	0.799423
	13C5	34.2033	34.4541	35.0343	0.625413	0.186483	0.475689
	13C515N1	44.2641	43.5704	45.0026	0.833001	1.14725	1.2365
Aspartate	Unlabelled	27.0367	26.577	23.6098	0.896527	1.71603	1.5118
	13C3	1.00607	1.00989	1.04239	0.0277907	0.0374314	0.0343393
	13C4	24.8291	24.5522	25.6343	0.231833	0.356378	0.255249
	15N1	16.9209	17.411	17.0449	0.209764	0.183759	0.13036
	13C415N1	30.2071	30.4498	32.6686	0.72453	1.52803	1.53005
Metabolite		Abundance (peak area, mean)			S.E.M.
		Faminp.254I	Faminp.254V	Faminp.284R	Faminp.254I	Faminp.254V	Faminp.284R
Glutamine	Total	3.23467e+08	3.43525e+08	2.93429e+08	1.32224e+07	1.19271e+07	1.25115e+07
	Unlabelled	2.26805e+07	2.69079e+07	2.51185e+07	960275	828225	946455
	13C5	910703	856911	975581	52833	46000	68922.8
	13C515N1	7.51196e+06	7.52132e+06	6.87467e+06	259904	307993	298281
	13C515N2	2.92364e+08	3.08239e+08	2.6046e+08	1.26477e+07	1.10605e+07	1.14495e+07
Glutamate	Total	2.30073e+08	2.32874e+08	2.42362e+08	1.48092e+07	1.0231e+07	4.6361e+06
	Unlabelled	4.9638e+07	5.12523e+07	4.84329e+07	3.53033e+06	3.40843e+06	2.42901e+06
	13C5	7.88451e+07	8.0211e+07	8.49016e+07	5.7267e+06	3.44547e+06	1.94122e+06
	13C515N1	1.0159e+08	1.0141e+08	1.09028e+08	6.1223e+06	5.0788e+06	3.3447e+06
Aspartate	Total	5.36524e+07	6.42584e+07	6.58439e+07	1.69918e+06	3.99201e+06	4.3202e+06
	Unlabelled	1.44451e+07	1.67505e+07	1.52328e+07	297991	189454	199039
	13C3	540454	650702	680352	26044.5	50693.4	29230.4
	13C4	1.33398e+07	1.58402e+07	1.68972e+07	540400	1.18617e+06	1.16573e+06
	15N1	9.09014e+06	1.11532e+07	1.11988e+07	374337	578050	663718
	13C415N1	1.62368e+07	1.98638e+07	2.18347e+07	775038	2.1861e+06	2.39588e+06

## Sheet: 13C2-fumarate labelling
Table S6. 13C2-fumarate pulsed M0 and M1 macrophages
13C2-fumarate pulsed M0 macrophages									13C2-fumarate pulsed M1 macrophages
Metabolite		Fractional distribution (% of total metabolite, mean)			S.E.M.				Metabolite		Fractional distribution (% of total metabolite, mean)			S.E.M.
		Faminp.254I	Faminp.254V	Faminp.284R	Faminp.254I	Faminp.254V	Faminp.284R				Faminp.254I	Faminp.254V	Faminp.284R	Faminp.254I	Faminp.254V	Faminp.284R
Fumarate	M+2	55.1207	65.8009	67.0577	6.35522	7.25106	4.97772		Fumarate	M+2	26.5672	34.2544	40.2276	3.696	4.80574	9.81504
Malate	M+2	12.2661	20.1791	16.2508	2.96149	5.90902	3.80832		Malate	M+2	23.1723	34.2961	40.159	2.91148	4.39917	10.401
Citrate	M+2	n.d.	n.d.	n.d.	n.d.	n.d.	n.d.		Citrate	M+2	2.13627	1.96948	1.87932	0.129355	0.0873225	0.106291
Succinate	M+2	0.275843	0.234299	0.302852	0.0307734	0.0123386	0.0250794		Succinate	M+2	0.267406	0.265882	0.273886	0.0109805	0.011468	0.0176358
Aspartate	M+2	0.385293	0.385871	0.419579	0.0174509	0.00990464	0.0207814		Aspartate	M+2	1.84972	1.77901	1.86962	0.0943414	0.0726608	0.0862799
n.d. not detected
Metabolite		Abundance (peak area, mean)			S.E.M.				Metabolite		Abundance (peak area, mean)			S.E.M.
		Faminp.254I	Faminp.254V	Faminp.284R	Faminp.254I	Faminp.254V	Faminp.284R				Faminp.254I	Faminp.254V	Faminp.284R	Faminp.254I	Faminp.254V	Faminp.284R
Fumarate	M+0 (unlabelled)	1.83569e+06	1.46588e+06	1.83581e+06	62685.6	80473.8	131498		Fumarate	M+0 (unlabelled)	1.57011e+06	1.90229e+06	1.98294e+06	64707.5	119255	122005
	M+2	2.73159e+06	2.66093e+06	4.35777e+06	701279	565206	942052			M+2	610606	1.10837e+06	2.34573e+06	134210	260645	1.33062e+06
Malate	M+0 (unlabelled)	8.72791e+07	6.26827e+07	7.38899e+07	2.27424e+06	6.79153e+06	5.66984e+06		Malate	M+0 (unlabelled)	1.02394e+08	8.79305e+07	8.66398e+07	2.49138e+06	4.64246e+06	9.37837e+06
	M+2	1.28014e+07	1.05876e+07	1.39924e+07	3.54661e+06	2.61526e+06	3.32706e+06			M+2	3.19697e+07	4.70069e+07	4.43102e+07	5.43143e+06	7.15657e+06	1.08043e+07
Citrate	M+0 (unlabelled)	2.42021e+08	1.79926e+08	204172560	8.92087e+06	1.32129e+07	1.50426e+07		Citrate	M+0 (unlabelled)	371044930	3.48588e+08	3.60189e+08	2.68264e+07	2.63781e+07	2.76333e+07
	M+2	n.d.	n.d.	n.d.	n.d.	n.d.	n.d.			M+2	8.0536e+06	6.98436e+06	6913179	591845	587239	658893
Succinate	M+0 (unlabelled)	1.71552e+07	1.4428e+07	1.71713e+07	778253	1.67653e+06	1.65088e+06		Succinate	M+0 (unlabelled)	5.38091e+07	4.75418e+07	4.64948e+07	3.56365e+06	1.24938e+06	2.48017e+06
	M+2	48318.6	34860.7	49329.8	6902.71	5810.43	7701.97			M+2	144381	127135	128987	12037.5	7801.56	14580
Aspartate	M+0 (unlabelled)	4.72151e+07	4.85555e+07	51358406	3.8014e+06	3.49196e+06	3.91465e+06		Aspartate	M+0 (unlabelled)	1.97483e+07	2.50373e+07	26320304	1.21183e+06	3.5186e+06	2.02595e+06
	M+2	181186	188521	214114	13929.6	15956.8	12474.8			M+2	371397	443920	498277	25179.2	48735.8	39521.1
n.d. not detected

## Sheet: 13C4-fumarate labelling
Table S6. 13C4-fumarate pulsed M0 and M1 macrophages
13C4-fumarate 24 h pulsed M0 macrophages									13C4-fumarate 24 h pulsed M1 macrophages
Metabolite		Fractional distribution (% of total metabolite, mean)			S.E.M.				Metabolite		Fractional distribution (% of total metabolite, mean)			S.E.M.
		Faminp.254I	Faminp.254V	Faminp.284R	Faminp.254I	Faminp.254V	Faminp.284R				Faminp.254I	Faminp.254V	Faminp.284R	Faminp.254I	Faminp.254V	Faminp.284R
Succinate	M+4	1.11628	1.10789	1.06496	0.0436439	0.077369	0.0820319		Succinate	M+4	0.382183	0.431898	0.459496	0.0186342	0.009698	0.0249507
Metabolite		Abundance (peak area, mean)			S.E.M.				Metabolite		Abundance (peak area, mean)			S.E.M.
		Faminp.254I	Faminp.254V	Faminp.284R	Faminp.254I	Faminp.254V	Faminp.284R				Faminp.254I	Faminp.254V	Faminp.284R	Faminp.254I	Faminp.254V	Faminp.284R
Succinate	M+0 (unlabelled)	1.64422e+07	1.68893e+07	1.67496e+07	242964	820422	734315		Succinate	M+0 (unlabelled)	4.25874e+07	3.83473e+07	3.74567e+07	3.29193e+06	2.19928e+06	2.3572e+06
	M+4	186031	186721	177238	9700.08	9188.32	17532.1			M+4	161015	165693	170934	8159.9	7969.85	8530.3
