# Supplementary material for: FAMIN Is a Multifunctional Purine Enzyme Enabling the Purine Nucleotide Cycle
Source: Cell. 2020 Jan 23;180(2):278–295.e23. doi: 10.1016/j.cell.2019.12.017 (PMC6978800; doi:10.1016/j.cell.2019.12.017)
Supplement: Table S7. Differentially Expressed Genes between Faminp.254I and Faminp.284R M1 Macrophages, Related to Figure 5 [file mmc7.xlsx]

## Sheet: Sheet1
Table S7
Differentially expressed genes comparing Faminp.254I versus Faminp.284R M0/M1/M2 macrophages
	Gene	Log2 Fold change	t-statistic	B-statistic	P value	Adjusted P value
	Slc9a9	3.39166	-9.00279	15.3765	3.5e-11	2.68e-07
	Mid1-ps1	2.1415	-4.85286	0.363674	1.87e-05	0.0131073
	Mid1	1.88925	-7.49997	10.0881	3.7e-09	1.1e-05
	Nos2	1.79405	-8.91914	14.8243	4.51e-11	2.68e-07
	Cxcl11	1.74889	-8.658	13.4605	9.98e-11	3.96e-07
	Heatr9	1.32141	-5.45637	2.64929	2.7e-06	0.00292603
	Il23r	1.2524	-4.22891	-0.103377	0.00013178	0.0454496
	Acod1	1.23671	-6.19627	6.87793	2.46e-07	0.00048769
	Ubd	1.22716	-5.86396	5.53658	7.23e-07	0.00107512
	Gpr84	1.20973	-4.4793	1.56028	6.07e-05	0.0301031
	Fpr1	1.20422	-4.64829	1.91301	3.58e-05	0.0193388
	Fpr2	1.15731	-5.75018	5.50242	1.05e-06	0.00124386
	Pdyn	1.09773	-4.49637	0.0833609	5.76e-05	0.0297825
	Gpr55	1.00142	-4.22426	1.0081	0.000133675	0.0454496
	Ly6i	0.96447	-5.77088	5.5554	9.77e-07	0.00124386
	H2-Q6	0.810439	-4.99826	3.15655	1.18e-05	0.0100175
	G530011O06Rik	0.717048	-4.45865	1.58368	6.47e-05	0.0308199
	Rap1gap	0.695787	-5.91163	5.67156	6.19e-07	0.00105266
	Cxcl9	0.694496	-4.69408	2.34555	3.1e-05	0.0193388
	Gm10425	0.670836	-4.31886	0.932054	9.99e-05	0.0396265
	Cfb	0.656198	-4.3531	1.38275	8.99e-05	0.0381917
	Lpar1	0.608839	-5.17084	3.69929	6.78e-06	0.00620888
	Hrh2	0.572892	-4.65922	2.18309	3.45e-05	0.0193388
	Fgr	0.565557	-4.67568	2.21761	3.28e-05	0.0193388
	Ptgs2 (Cox2)	0.556557	-4.40491	1.40806	7.65e-05	0.0350258
	Cd40	0.516329	-4.75766	2.33483	2.53e-05	0.0167386
	Cd69	0.498771	-5.34127	4.23621	3.92e-06	0.00388814
	4933406J09Rik	0.491746	-4.94902	3.03662	1.38e-05	0.0109399
	Gm26902	0.406351	-4.28953	1.16629	0.00010936	0.04198
	C3orf70	0.218981	-4.32258	1.00612	9.88e-05	0.0396265
	Rab39	-0.292414	4.23283	0.989046	0.000130204	0.0454496
	Tnfsf14	-0.390971	4.2733	1.15982	0.000114969	0.042754
	Lifr	-0.421342	4.39184	1.327	7.97e-05	0.0351254
	Lacc1	-0.524725	4.86239	2.56895	1.82e-05	0.0131073
	Mpp7	-0.778462	6.61822	7.73247	6.27e-08	0.000149164
